# Supplementary material for: Mapping the single-cell landscape of acral melanoma and analysis of the molecular regulatory network of the tumor microenvironments
Source: eLife. 2022 Jul 27;11:e78616. doi: 10.7554/eLife.78616 (PMC9398445; doi:10.7554/eLife.78616)
Supplement: Figure 3—figure supplement 1—source data 1. [file elife-78616-fig3-figsupp1-data1.zip]

Archive with 20 entries (15 files):
- Figure 3-figure supplement 1-source data/TWIST/
- Figure 3-figure supplement 1-source data/TWIST/Figure 3-figure supplement 1-source data 1 EMT WB.tif
- Figure 3-figure supplement 1-source data/TWIST/Figure 3-figure supplement 1-source data 2 woundhealing assay/
- Figure 3-figure supplement 1-source data/TWIST/Figure 3-figure supplement 1-source data 2 woundhealing assay/A375 pcDNA 2-0003 48H.tif
- Figure 3-figure supplement 1-source data/TWIST/Figure 3-figure supplement 1-source data 2 woundhealing assay/A375 pcDNA 2-0003.tif
- Figure 3-figure supplement 1-source data/TWIST/Figure 3-figure supplement 1-source data 2 woundhealing assay/A375 pcDNA-TWIST1 1-0006 48H.tif
- Figure 3-figure supplement 1-source data/TWIST/Figure 3-figure supplement 1-source data 2 woundhealing assay/A375 pcDNA-TWIST1 1-0006.tif
- Figure 3-figure supplement 1-source data/TWIST/Figure 3-figure supplement 1-source data 2 woundhealing assay/A375-TWIST1 scratch statistics.xlsx
- Figure 3-figure supplement 1-source data/TWIST/Figure 3-figure supplement 1-source data 2 woundhealing assay/A375-TWIST1 scratch.pzfx
- Figure 3-figure supplement 1-source data/TWIST/Figure 3-figure supplement 1-source data 3 Transwell/
- Figure 3-figure supplement 1-source data/TWIST/Figure 3-figure supplement 1-source data 3 Transwell/A375 TWIST1 migration/
- Figure 3-figure supplement 1-source data/TWIST/Figure 3-figure supplement 1-source data 3 Transwell/A375 TWIST1 migration/A375-TWIST1 miigration.pzfx
- Figure 3-figure supplement 1-source data/TWIST/Figure 3-figure supplement 1-source data 3 Transwell/A375 TWIST1 migration/ctrl--2-10X-2-5.jpg
- Figure 3-figure supplement 1-source data/TWIST/Figure 3-figure supplement 1-source data 3 Transwell/A375 TWIST1 migration/TWIST1 migration 20151111.xlsx
- Figure 3-figure supplement 1-source data/TWIST/Figure 3-figure supplement 1-source data 3 Transwell/A375 TWIST1 migration/TWIST1--3-10X-6.jpg
- Figure 3-figure supplement 1-source data/TWIST/Figure 3-figure supplement 1-source data 3 Transwell/A375-TWIST1 invasion/
- Figure 3-figure supplement 1-source data/TWIST/Figure 3-figure supplement 1-source data 3 Transwell/A375-TWIST1 invasion/20160819 invasion═│╝╞.xlsx
- Figure 3-figure supplement 1-source data/TWIST/Figure 3-figure supplement 1-source data 3 Transwell/A375-TWIST1 invasion/A375-ctrl-invasion.tif
- Figure 3-figure supplement 1-source data/TWIST/Figure 3-figure supplement 1-source data 3 Transwell/A375-TWIST1 invasion/A375-TWIST1 invasion.pzfx
- Figure 3-figure supplement 1-source data/TWIST/Figure 3-figure supplement 1-source data 3 Transwell/A375-TWIST1 invasion/A375-TWIST1-invasion.tif
