# Supplementary material for: Mapping the single-cell landscape of acral melanoma and analysis of the molecular regulatory network of the tumor microenvironments
Source: eLife. 2022 Jul 27;11:e78616. doi: 10.7554/eLife.78616 (PMC9398445; doi:10.7554/eLife.78616)
Supplement: Figure 7—source data 1. [file elife-78616-fig7-data1.zip]

Archive with 12 entries (7 files):
- Figure 7-source data 1/Clone formation assay/
- Figure 7-source data 1/Clone formation assay/formal/
- Figure 7-source data 1/Clone formation assay/formal/4.20.jpg
- Figure 7-source data 1/Clone formation assay/formal/4.20results.pdf
- Figure 7-source data 1/Clone formation assay/formal/4.20statistics.xlsx
- Figure 7-source data 1/Clone formation assay/repetition/
- Figure 7-source data 1/Clone formation assay/repetition/7.11-1/
- Figure 7-source data 1/Clone formation assay/repetition/7.11-1/A375.jpg
- Figure 7-source data 1/Clone formation assay/repetition/7.11-1/CTGF-50.jpg
- Figure 7-source data 1/Clone formation assay/repetition/7.11-2/
- Figure 7-source data 1/Clone formation assay/repetition/7.11-2/A375 (2).jpg
- Figure 7-source data 1/Clone formation assay/repetition/7.11-2/CTGF-50 (2).jpg
