# Supplementary material for: Mapping the single-cell landscape of acral melanoma and analysis of the molecular regulatory network of the tumor microenvironments
Source: eLife. 2022 Jul 27;11:e78616. doi: 10.7554/eLife.78616 (PMC9398445; doi:10.7554/eLife.78616)
Supplement: Figure 7—source data 1. [file elife-78616-fig7-data1.zip › Figure 7-source data 1/Clone formation assay/formal/4.20statistics.xlsx]

## Sheet: Sheet1
A375-CTGF(0ng/ml)	A375-CTGF(50ng/ml)
60	78
79	97
60	72
	0.0152681
