# Supplementary material for: Mapping the single-cell landscape of acral melanoma and analysis of the molecular regulatory network of the tumor microenvironments
Source: eLife. 2022 Jul 27;11:e78616. doi: 10.7554/eLife.78616 (PMC9398445; doi:10.7554/eLife.78616)
Supplement: Figure 7—source data 2. [file elife-78616-fig7-data2.zip]

Archive with 5 entries (4 files):
- Figure 7-source data 2/Transwell/
- Figure 7-source data 2/Transwell/10X A3-0ng per ml.tif
- Figure 7-source data 2/Transwell/10X A3-50ng per ml.tif
- Figure 7-source data 2/Transwell/A375-CTGF.xlsx
- Figure 7-source data 2/Transwell/num.pdf
